# Supplementary material for: In Vitro Screening for Compounds That Enhance Human L1 Mobilization
Source: PLoS One. 2013 Sep 11;8(9):e74629. doi: 10.1371/journal.pone.0074629 (PMC3770661; doi:10.1371/journal.pone.0074629)
Supplement: Dataset S1 — Results of L1 reporter gene assay in HepG2 cells. L1 promoter activity 6 and 24 hours after treatment was evaluated by luciferase reporter gene assay. L1 promoter activities are represented as a percentage relative to that of the vehicle control. Mean and SD from at least two independent experiments (in duplicate; n = 4 or more) are shown. (XLS) [file pone.0074629.s005.xls]

## Sheet: Dataset S1
		L1 promoter activity (% of control)
Compound name	Concentration (μM)	6 h			24 h
		Mean	SD	p-value	Mean	SD	p-value
(±)-Chlorpheniramine maleate salt	0	100	8.84601		100	5.94237
	50	91.0968	9.60876	N.S.	96.1961	18.5815	N.S.
	100	100.66	9.17057	N.S.	86.4161	8.24091	N.S.
	500	83.9521	3.25506	*	N.D.	N.D.	N.D.
(S,R)-Noscapine	0	100	5.12355		100	5.06612
	125	85.2905	11.4463	N.S.	40.7876	2.24428	***
	250	80.0692	19.5276	N.S.	33.2671	5.5907	***
	500	68.1915	9.43631	**	30.4291	4.22258	***
17β-Estradiol	0	100	15.2391		100	1.81217
	25	100.77	6.53631	N.S.	103.991	10.6928	N.S.
	50	119.201	8.44351	*	103.02	15.6613	N.S.
	100	106.643	7.50212	N.S.	101.656	15.3241	N.S.
1-Cyclopropanedicarboxylic acid	0	100	12.1903		100	8.63169
	500	102.837	17.5129	N.S.	79.2077	19.3244	N.S.
	1000	113.939	6.97761	N.S.	64.5971	7.63478	**
	2000	99.8958	8.77359	N.S.	42.3513	7.28195	***
2,3-Dimethoxy-1,4-naphthoquinone	0	100	2.15124		N.D.	N.D.	N.D.
	15	118.765	8.6603	**	N.D.	N.D.	N.D.
	30	119.002	8.09741	**	N.D.	N.D.	N.D.
3-Nitropropionic acid	0	100	13.7357		100	13.373
	125	114.496	4.95321	N.S.	95.1054	5.367	N.S.
	250	112.21	13.848	N.S.	94.1562	18.2258	N.S.
	500	118.564	13.4716	N.S.	80.7134	10.6616	N.S.
4-Pentenoic acid	0	100	3.65477		100	10.7683
	25000	102.02	2.32197	N.S.	28.1822	0.937321	***
	50000	99.1139	4.49844	N.S.	22.4762	1.71258	***
	100000	100.987	26.2411	N.S.	25.8294	2.70785	***
6-Thioguanine	0	100	3.32835		100	12.6225
	2.5	126.462	16.0901	*	98.5639	12.5322	N.S.
	5	108.205	17.1084	N.S.	102	13.7686	N.S.
	10	104.047	4.22174	N.S.	97.2667	11.0801	N.S.
A23187	0	100	8.04243		100	9.33475
	0.75	57.3933	15.4848	***	57.4214	4.1689	***
	1.5	52.3496	8.81421	***	N.D.	N.D.	N.D.
	5	54.3696	4.19986	***	N.D.	N.D.	N.D.
Acetaminophen	0	100	17.3392		100	8.48384
	10000	116.137	11.7636	N.S.	130.563	18.2583	**
	20000	114.933	9.05898	N.S.	N.D.	N.D.	N.D.
Acetylsalicylic acid	0	100	5.08607		100	7.88315
	1	102.991	7.23978	N.S.	98.734	9.53815	N.S.
	3	114.907	11.0771	N.S.	88.2643	11.1194	N.S.
	10	107.34	3.78889	N.S.	105.207	9.71201	N.S.
	50	105.591	8.52098	N.S.	98.2403	29.2934	N.S.
	100	123.44	22.6158	**	N.D.	N.D.	N.D.
	250	111.586	13.4001	N.S.	104.809	8.41445	N.S.
	500	113.846	14.1768	N.S.	86.0489	5.05969	N.S.
	1000	106.965	11.7523	N.S.	91.3108	5.99917	N.S.
	2000	95.3894	8.0074	N.S.	67.7161	5.90602	***
	3000	105.345	3.98294	N.S.	53.2723	2.53308	***
	5000	111.308	15.1505	N.S.	40.7956	1.20096	***
Actinomycin D	0	100	11.5576		100	9.64534
	0.0025	131.633	33.6045	N.S.	N.D.	N.D.	N.D.
	0.005	111.688	12.3199	N.S.	N.D.	N.D.	N.D.
	0.01	110.175	35.7169	N.S.	143.776	19.1567	**
Aminoglutethimide	0	100	11.0277		100	12.2214
	250	139.522	58.1851	N.S.	125.617	11.1467	*
	500	136.355	34.6219	N.S.	101.645	15.7473	N.S.
	1000	95.973	7.36716	N.S.	N.D.	N.D.	N.D.
Amlodipine besylate	0	100	4.99048		100	7.35424
	0.5	93.5995	11.1481	N.S.	104.792	8.87144	N.S.
	1	104.215	10.3334	N.S.	100.9	22.2534	N.S.
	2	95.7109	7.7659	N.S.	107.087	11.9384	N.S.
	10	85.2224	8.18149	N.S.	N.D.	N.D.	N.D.
Angiotensin II	0	100	15.2391		100	1.81217
	250	115.099	10.7733	N.S.	93.0065	16.523	N.S.
	500	100.026	13.0982	N.S.	95.0664	10.7257	N.S.
	1000	97.5269	9.8721	N.S.	92.5711	7.84187	N.S.
Antimycin A	0	100	16.9921		100	8.13596
	0.075	101.473	17.2737	N.S.	115.037	20.8723	N.S.
	1	101.412	5.6709	N.S.	109.401	8.39162	N.S.
Azidothymidine	0	100	8.47966		100	9.83788
	50	106.69	25.405	N.S.	N.D.	N.D.	N.D.
	100	105.803	25.5379	N.S.	N.D.	N.D.	N.D.
	200	111.346	27.0558	N.S.	104.47	12.5528	N.S.
	1000	N.D.	N.D.	N.D.	109.722	7.22967	N.S.
Benzo(a)pyrene	0	100	7.8324		100	7.74444
	0.5	101.887	12.352	N.S.	132.355	17.2351	**
	1	116.639	11.6978	***	139.984	22.1867	***
	3	133.385	17.7406	***	187.359	37.2248	***
Bezafibrate	0	100	6.3481		100	4.69416
	10	115.027	12.8269	*	105.443	4.65452	N.S.
	100	139.936	11.359	***	132.789	12.9111	***
	1000	173.922	13.8439	***	N.D.	N.D.	N.D.
Brefeldin	0	100	8.7142		N.D.	N.D.	N.D.
	0.3	82.2998	7.71327	*	N.D.	N.D.	N.D.
	1	70.0894	4.19135	***	N.D.	N.D.	N.D.
Bromhexine hydrochloride	0	100	11.0358		100	1.6137
	62.5	108.144	14.3811	N.S.	101.658	7.16149	N.S.
	125	97.7598	11.5162	N.S.	98.7298	11.8585	N.S.
Busulfan	0	100	9.35412		100	4.07547
	100	111.492	33.1135	N.S.	N.D.	N.D.	N.D.
	250	118.742	29.0667	N.S.	N.D.	N.D.	N.D.
	500	131.294	38.713	N.S.	122.428	38.871	N.S.
Camptothecin	0	100	15.9685		100	13.0119
	0.05	110.257	16.7389	N.S.	142.235	20.9745	*
	0.1	98.0669	16.0074	N.S.	134.566	20.8564	*
	0.3	102.626	21.9372	N.S.	152.131	13.344	**
Carbon tetrachloride	0	100	6.47433		100	3.4678
	500	99.6785	5.51406	N.S.	91.2595	3.63901	N.S.
	1000	110.535	5.88022	N.S.	90.7028	12.4183	N.S.
	2000	108.329	8.07498	N.S.	98.3822	8.21249	N.S.
Cisplatin	0	100	11.0779		100	11.8698
	10	109.21	12.7531	N.S.	98.4232	13.1845	N.S.
	50	116.681	22.6949	N.S.	105.267	7.71131	N.S.
	100	147.781	39.5383	**	95.4193	19.0078	N.S.
Citrinin	0	100	8.4076		100	6.2165
	45	100.679	12.1674	N.S.	103.718	13.8621	N.S.
	90	102.111	10.5464	N.S.	134.328	25.4314	***
Clofibrate	0	100	7.14566		100	6.78884
	10	112.778	10.7632	*	111.788	7.90857	N.S.
	100	101.94	10.7949	N.S.	100.09	9.4682	N.S.
	1000	105.933	16.7658	N.S.	132.328	22.8572	***
Clopidogrel	0	100	13.9814		100	6.96312
	10	96.6566	8.63827	N.S.	113.156	5.16085	N.S.
	25	98.4941	12.3915	N.S.	113.485	13.7099	N.S.
	50	92.9047	6.01307	N.S.	110.466	9.18984	N.S.
	100	84.6012	4.44949	N.S.	106.538	11.4623	N.S.
Colchicine	0	100	4.84799		100	9.36873
	0.01	100.295	17.1141	N.S.	100.19	17.9471	N.S.
	0.05	99.812	4.25769	N.S.	N.D.	N.D.	N.D.
	0.1	107.867	32.5396	N.S.	N.D.	N.D.	N.D.
Cyclophosphamide	0	100	3.32835		100	12.6225
	10000	96.3446	14.1901	N.S.	95.2511	10.8074	N.S.
	20000	93.5744	21.8935	N.S.	77.8688	4.51681	*
	40000	98.2923	8.39179	N.S.	N.D.	N.D.	N.D.
Cyclosporin A	0	100	9.84493		100	10.4519
	15	96.0023	15.3951	N.S.	94.7691	12.3401	N.S.
	30	100.908	15.7592	N.S.	196.793	32.6224	***
	60	100.716	10.2027	N.S.	N.D.	N.D.	N.D.
Cyproheptadine hydrochloride sesquihydrate	0	100	9.25917		100	5.02251
	50	90.141	17.2371	N.S.	70.156	14.0917	***
	100	74.7485	29.6044	N.S.	N.D.	N.D.	N.D.
	200	47.1545	12.1434	***	N.D.	N.D.	N.D.
Cytochalasin D	0	100	8.34518		100	6.21866
	0.1	110.256	12.7097	*	106.452	11.0973	N.S.
	0.5	100.892	7.4054	N.S.	127.626	8.49368	***
	1	105.975	11.5977	N.S.	167.231	15.9628	***
	10	98.594	12.7375	N.S.	295.308	19.4945	***
Cytosine arabinoside	0	100	6.47433		100	3.4678
	125	101.068	8.00793	N.S.	106.059	3.66826	N.S.
	250	95.2145	5.4802	N.S.	105.219	4.40488	N.S.
	500	102.176	8.1254	N.S.	102.81	6.15673	N.S.
Diclofenac	0	100	12.9167		100	6.04014
	125	109.222	7.44679	N.S.	68.5257	3.63504	***
	250	106.6	1.63067	N.S.	59.5514	5.50019	***
Diethyl malate	0	100	4.78532		N.D.	N.D.	N.D.
	375	126.709	13.3685	*	N.D.	N.D.	N.D.
	750	159.388	18.1705	***	N.D.	N.D.	N.D.
Diflunisal	0	100	10.0054		100	5.27285
	62.5	147.723	6.50233	***	116.734	8.46152	**
	125	136.487	12.5324	**	156.348	4.68976	***
	250	159.164	20.6722	***	N.D.	N.D.	N.D.
Doxorubicin	0	100	13.8858		100	3.76735
	0.1	N.D.	N.D.	N.D.	88.823	14.6766	N.S.
	0.5	101.014	32.6165	N.S.	40.2492	12.6127	***
	1	98.0952	26.5495	N.S.	30.3229	5.4788	***
EGF	0 ng/mL	100	4.33531		100	5.06733
	50 ng/mL	102.835	9.7329	N.S.	86.5974	8.87518	*
	100 ng/mL	98.5951	5.63122	N.S.	86.2179	6.58193	*
	200 ng/mL	94.8784	3.70007	N.S.	76.0986	12.5916	***
Epinastine hydrochloride	0	100	8.17391		100	4.51112
	100	93.5632	15.1998	N.S.	85.859	26.4787	N.S.
	200	77.7562	11.7034	*	N.D.	N.D.	N.D.
	500	27.1279	3.83468	***	N.D.	N.D.	N.D.
Etomoxir	0	100	9.79078		100	10.2764
	50	126.519	10.8158	*	111.492	14.8347	N.S.
	100	147.131	11.9713	***	143.167	17.3495	***
	500	180.92	23.3849	***	N.D.	N.D.	N.D.
Etoposide	0	100	19.879		100	9.5115
	10	90.389	7.52091	N.S.	95.6939	4.13711	N.S.
	25	100.177	30.4588	N.S.	108.299	16.3239	N.S.
	50	98.607	21.0145	N.S.	138.116	69.9343	N.S.
Exo1	0	100	9.61739		100	8.76431
	10	122.619	12.4486	***	134.255	10.4451	*
	50	127.212	15.0029	***	255.932	39.6743	***
	100	120.513	22.4362	***	263.253	60.7499	***
Fenofibrate	0	100	5.99407		100	5.26004
	10	117.006	9.80625	*	108.13	5.31474	N.S.
	50	126.148	10.7245	***	126.986	10.358	**
	100	140.526	11.9243	***	162.872	24.3929	***
Fluconazole	0	100	14.931		100	9.12102
	1250	107.585	11.1496	N.S.	99.5051	7.42568	N.S.
	2500	99.2499	6.64683	N.S.	92.7038	12.7622	N.S.
Flufenamic acid	0	100	9.36875		100	7.50449
	62.5	129.76	7.69492	**	157.96	18.8799	***
	125	119.358	13.8971	N.S.	119.947	19.8369	N.S.
	250	129.455	20.9841	**	N.D.	N.D.	N.D.
Fluorouracil	0	100	12.785		100	7.09321
	5	110.439	29.7526	N.S.	106.6	17.7824	N.S.
	10	108.719	21.7804	N.S.	83.2	4.07253	*
	20	94.5093	11.4032	N.S.	73.4289	10.6387	**
Fluvastatin	0	100	9.11264		100	9.35048
	5	125.928	35.3351	N.S.	133.923	32.1241	*
	10	111.046	31.7082	N.S.	102.033	23.0708	N.S.
	20	99.4119	19.3525	N.S.	109.321	25.1526	N.S.
Forskolin	0	100	10.1755		100	5.29972
	25	88.5825	4.51572	N.S.	59.9151	9.02902	***
	50	85.8949	3.95378	*	58.9701	6.13965	***
	100	89.2051	7.91905	N.S.	52.0128	4.77961	***
Furosemide	0	100	3.97389		100	5.87652
	100	104.173	27.9454	N.S.	102.833	23.9249	N.S.
	250	97.2547	11.3548	N.S.	96.1886	8.3864	N.S.
	500	96.8991	5.24942	N.S.	91.19	6.51292	N.S.
	1000	89.0941	15.4584	N.S.	60.4063	2.35522	**
Ganciclovir	0	100	1.39209		100	6.92022
	500	109.105	16.8828	N.S.	98.2694	6.08263	N.S.
	1000	114.766	15.51	N.S.	104.377	10.731	N.S.
Guaiacol glyceryl ether	0	100	10.5405		100	5.54925
	1250	123.459	7.72622	N.S.	99.6717	7.18222	N.S.
	2500	135.871	18.7547	**	112.19	19.194	N.S.
	5000	148.878	13.33	***	144.951	14.9555	**
Ibuprofen	0	100	7.15292		100	8.03241
	250	117.742	8.40579	*	90.8081	3.53749	N.S.
	500	99.6881	9.85266	N.S.	89.5779	10.2261	N.S.
	1000	97.216	8.16057	N.S.	74.898	7.59131	***
Indometacin	0	100	10.9407		100	6.64837
	250	99.0576	9.98942	N.S.	83.005	11.2306	*
	500	92.6384	13.2849	N.S.	59.2668	6.84551	***
	1000	67.1642	10.1424	**	N.D.	N.D.	N.D.
Iodoacetamide	0	100	10.6525		100	7.34103
	0.1	97.3618	9.01331	N.S.	103.033	11.01	N.S.
	1	101.372	13.0314	N.S.	106.401	15.9312	N.S.
	5	117.118	22.814	N.S.	N.D.	N.D.	N.D.
	10	130.17	26.7678	***	N.D.	N.D.	N.D.
Ionomycin	0	100	8.04243		100	9.33475
	5	77.1427	5.04334	*	79.5152	14.9351	*
	10	60.0104	13.7932	***	58.1111	10.5929	***
	20	60.5495	11.3026	***	36.9301	6.43333	***
Ketoconazol	0	100	14.931		100	9.12102
	10	90.8502	12.257	N.S.	82.2361	15.4833	N.S.
	20	83.5286	10.8689	N.S.	57.4762	14.9563	***
	40	71.4182	9.28603	*	37.1742	4.22201	***
Ketotifen fumarate salt	0	100	8.84601		100	7.50038
	50	90.3735	6.53534	N.S.	89.9463	4.59584	N.S.
	100	92.2855	7.8363	N.S.	83.7199	8.00882	*
	200	80.3009	4.52086	**	N.D.	N.D.	N.D.
Lonidamine	0	100	9.61158		100	9.60991
	50	105.165	12.2743	N.S.	92.9641	8.02234	N.S.
	100	87.9024	6.35465	N.S.	104.999	9.12387	N.S.
	200	99.944	25.0445	N.S.	91.5986	9.50137	N.S.
Losartan	0	100	4.28859		100	7.89917
	15.625	93.6217	6.22478	N.S.	92.5755	10.3573	N.S.
	31.25	106.328	7.79945	N.S.	101.704	10.2154	N.S.
	62.5	108.734	8.65829	N.S.	98.5838	10.8331	N.S.
	125	100.674	10.3405	N.S.	95.1263	7.38851	N.S.
Mefenamic acid	0	100	5.21146		100	4.08753
	50	127.558	8.2634	**	90.9796	5.4503	*
	500	113.094	19.0306	N.S.	N.D.	N.D.	N.D.
	1000	93.7605	12.7796	N.S.	N.D.	N.D.	N.D.
Menadione	0	100	3.65477		N.D.	N.D.	N.D.
	17.5	116.083	11.0387	*	N.D.	N.D.	N.D.
Merbarone	0	100	7.90078		100	9.26009
	1	111.875	11.5402	N.S.	112.684	12.8398	N.S.
	10	140.005	16.8099	***	147.218	17.4112	***
	50	171.334	27.095	***	218.851	30.4889	***
	100	182.182	15.7422	***	197.6	31.5562	***
Methyl methanesulfonate	0	100	1.39209		100	6.92022
	125	112.536	11.1416	N.S.	90.7511	4.17693	N.S.
	250	106.704	15.1238	N.S.	88.1876	13.3461	N.S.
	500	100.068	12.29	N.S.	83.2163	4.47257	*
Methapyrilene	0	100	13.7357		100	13.373
	250	97.719	2.80431	N.S.	100.913	25.4196	N.S.
	500	86.6189	8.39201	N.S.	N.D.	N.D.	N.D.
	1000	72.8269	12.0221	**	N.D.	N.D.	N.D.
Methotrexate	0	100	19.879		100	13.7532
	10	86.8331	9.58999	N.S.	111.917	35.5721	N.S.
	100	93.4326	12.669	N.S.	107.577	48.2323	N.S.
	200	93.6456	12.1346	N.S.	141.949	41.3939	N.S.
Methyltestosterone	0	100	4.68812		100	5.64212
	25	94.7354	15.1174	N.S.	73.9134	15.0051	**
	50	108.09	4.42357	N.S.	74.5212	13.8364	**
	100	98.5209	14.263	N.S.	85.2877	3.86594	N.S.
Metyrapone	0	100	7.29379		100	8.55773
	125	121.321	7.38755	**	111.169	10.7099	N.S.
	250	141.896	18.5131	***	121.48	11.4275	*
	500	126.634	3.51878	**	134.63	13.7158	***
Mevastatin	0	100	6.6823		100	7.08428
	1	113.579	21.7138	N.S.	117.746	30.872	N.S.
	3	101.215	23.5814	N.S.	104.914	11.6817	N.S.
	6	123.482	42.9716	N.S.	103.342	18.2149	N.S.
Mitomycin C	0	100	10.3504		100	4.85681
	2.5	119.293	24.9797	N.S.	131.422	10.1773	**
	10	96.4178	10.7085	N.S.	114.338	24.5517	N.S.
1-Methyl-4-phenyl-1,2,3,6-tetrahydropyridine	0	100	18.1738		100	11.2786
	500	115.327	10.9393	N.S.	121.489	18.6067	N.S.
Nifedipine	0	100	9.19926		100	11.8704
	10	96.1018	10.1642	N.S.	103.838	8.76936	N.S.
	25	98.4485	2.33626	N.S.	125.945	5.56432	***
	50	97.2101	12.2122	N.S.	104.279	6.98827	N.S.
	100	88.595	23.7073	N.S.	91.2261	2.65332	N.S.
Oligomycin	0	100	13.5339		100	7.88466
	0.75	89.617	5.78571	N.S.	82.125	18.6968	*
	1.5	82.5296	14.8382	N.S.	77.169	1.93327	**
o.p'-Dichlorodiphenyldichloroethane	0	100	1.58782		100	4.63885
	50	97.3165	5.02379	N.S.	107.672	5.75312	N.S.
	100	77.549	10.9544	**	N.D.	N.D.	N.D.
Phorone	0	100	4.78532		100	3.17517
	500	130.868	15.8716	**	117.638	20.8064	N.S.
	1000	130.693	6.69167	**	117.978	22.8452	N.S.
Pravastatin	0	100	5.12355		100	5.06612
	2500	130.407	8.201	***	101.696	7.87542	N.S.
Progesterone	0	100	3.06042		100	7.89003
	25	100.667	7.05583	N.S.	81.6967	11.6116	*
	50	90.4251	15.0936	N.S.	67.7941	7.07209	**
	100	73.6834	6.697	**	N.D.	N.D.	N.D.
Promethazine hydrochloride	0	100	8.55272		N.D.	N.D.	N.D.
	50	73.8596	13.0566	**	N.D.	N.D.	N.D.
Rotenone	0	100	11.352		100	9.45854
	0.075	112.791	27.6126	N.S.	90.7904	3.43929	N.S.
	10	97.7654	8.19483	N.S.	N.D.	N.D.	N.D.
	50	93.5706	11.2227	N.S.	N.D.	N.D.	N.D.
Salicylamide	0	100	11.8676		100	4.84994
	1250	146.291	22.0849	**	174.644	15.8754	***
	2500	139.293	9.12175	*	N.D.	N.D.	N.D.
	5000	150.689	24.9476	**	N.D.	N.D.	N.D.
Simvastatin	0	100	5.19098		100	6.21279
	1	94.064	18.2192	N.S.	100.436	11.491	N.S.
	3	93.1212	7.72778	N.S.	117.382	14.5491	N.S.
	6	107.577	17.966	N.S.	107.072	15.4096	N.S.
Spironolactone	0	100	11.0277		100	12.2214
	1	103.928	9.75277	N.S.	89.3221	3.7686	N.S.
	3	97.8069	9.28194	N.S.	100.288	8.90833	N.S.
	30	88.5234	9.32296	N.S.	110.849	12.1128	N.S.
Sulindac	0	100	11.7846		N.D.	N.D.	N.D.
	250	218.23	43.9761	**	N.D.	N.D.	N.D.
Taxol	0	100	3.05905		100	2.98889
	5	104.464	16.6666	N.S.	86.9259	18.2165	N.S.
	10	122.967	34.9102	N.S.	81.9238	10.8765	N.S.
	20	96.8154	14.0953	N.S.	76.3146	12.7627	*
Telmisartan	0	100	3.97389		100	5.87652
	1.25	103.917	11.1052	N.S.	112.095	8.01777	N.S.
	2.5	105.171	8.58215	N.S.	113.625	9.72663	N.S.
	5	115.05	3.49606	N.S.	114.223	9.02074	N.S.
	10	119.487	15.0614	*	119.177	3.60598	**
Ticlopidine	0	100	9.51549		100	5.96484
	10	116.864	5.8962	*	124.371	4.78186	**
	25	106.638	9.17126	N.S.	104.312	9.13006	N.S.
	50	96.2255	12.2682	N.S.	112.727	22.175	N.S.
	100	97.4956	12.8056	N.S.	128.988	11.1612	**
Trichlormethiazide	0	100	4.30765		100	7.06546
	100	102.885	10.356	N.S.	66.869	12.9846	***
	250	107.548	16.7309	N.S.	59.6451	9.61419	***
	500	101.542	6.62153	N.S.	N.D.	N.D.	N.D.
	1000	99.7236	26.7235	N.S.	N.D.	N.D.	N.D.
Triiodothyronin	0	100	3.06042		100	7.89003
	125	100.737	8.94354	N.S.	74.1441	9.05325	**
	250	107.13	12.7795	N.S.	72.2904	6.22906	**
	500	100.186	9.04424	N.S.	71.665	14.0626	**
Thenoyltrifluoroacetone	0	100	8.82789		100	7.40912
	250	137.236	15.5204	*	115.961	9.51389	N.S.
	500	149.43	32.2665	***	112.779	10.4002	N.S.
	1000	132.775	9.58265	*	109.688	33.0329	N.S.
Tunicamycin	0 μg/mL	100	7.76304		100	7.43776
	5 μg/mL	76.5883	8.09304	***	73.2915	3.16915	***
	10 μg/mL	66.6005	7.28901	***	84.5211	10.895	*
	20 μg/mL	63.5429	3.19518	***	72.0826	7.71309	***
	40 μg/mL	N.D.	N.D.		75.7645	6.24956	***
Valproic acid	0	100	10.6407		100	10.3786
	2500	90.1597	25.2396	N.S.	18.4756	1.62869	***
Vinblastine	0	100	6.31791		100	7.17256
	0.1	92.8271	14.5574	N.S.	180.519	30.9255	***
	1	92.1083	23.215	N.S.	160.889	30.2538	***
	5	93.9956	11.9138	N.S.	207.324	24.2973	***
Warfarin	0	100	4.28859		100	7.89917
	25	98.8845	10.7188	N.S.	84.996	5.164	N.S.
	50	89.4821	11.7286	N.S.	85.7987	14.0293	N.S.
	100	91.7451	10.9667	N.S.	74.1623	9.39248	**
	500	90.8204	25.4088	N.S.	64.1199	6.56865	***
WY-14643	0	100	9.22654		100	7.77367
	200	98.8698	11.0877	N.S.	82.6823	5.2077	*
Zomepirac	0	100	5.30219		100	6.77304
	500	102.166	9.6132	N.S.	86.3107	6.26513	*
N.S., no significant change; N.D., not determined; *, p < 0.05; **, p < 0.01; ***, p < 0.001
Concentrations of compounds except for EGF and Tunicamycin were micro molar.
