# Supplementary material for: In Vitro Screening for Compounds That Enhance Human L1 Mobilization
Source: PLoS One. 2013 Sep 11;8(9):e74629. doi: 10.1371/journal.pone.0074629 (PMC3770661; doi:10.1371/journal.pone.0074629)
Supplement: Dataset S2 — Results of L1 reporter gene assay in HeLa cells. L1 promoter activity 6 and 24 hours after treatment was evaluated by the luciferase reporter gene assay. L1 promoter activities are represented as a percentage relative to that of the vehicle control. Mean and SD from two independent experiments (in quadruplicate; n = 8) are shown. (XLS) [file pone.0074629.s006.xls]

## Sheet: Dataset S2
		L1 promoter activity (% of control)
Compound	Concentration (μM)	6 h			24 h
		Mean	SD	p-value	Mean	SD	p-value
Benzo(a)pyrene	0	100	8.93785		100	4.1653
	0.5	108.647	7.03663	N.S.	113.689	11.1936	N.S.
	1	109.568	11.5571	N.S.	136.456	16.8418	***
	3	131.59	8.93868	***	158.634	8.66373	***
Merbarone	0	100	6.91301		100	6.84332
	1	102.014	10.11	N.S.	129.299	21.652	*
	10	121.212	10.1618	***	170.658	51.206	***
	50	139.636	13.2285	***	255.982	16.113	***
N.S., no significant change; *, p < 0.05; **, p < 0.01; ***, p < 0.001
