# Supplementary material for: In Vitro Screening for Compounds That Enhance Human L1 Mobilization
Source: PLoS One. 2013 Sep 11;8(9):e74629. doi: 10.1371/journal.pone.0074629 (PMC3770661; doi:10.1371/journal.pone.0074629)
Supplement: Dataset S3 — Results of L1 retrotransposition assay and cell viability. L1 retrotransposition activity and cell viability after treatment are represented as a percentage relative to that of the vehicle control. Mean and SD from four independent experiments are shown. (XLS) [file pone.0074629.s007.xls]

## Sheet: Dataset S3
		L1 retrotransposition activity (% of control)			Cell viability (% of control)
Compound	Concentration (μM)	Mean	SD	p-value	Mean	SD
Acetylsalicylic acid	0	100	2.48136		100	8.77173
	100	98.3302	6.12662	N.S.	101.326	5.21974
	1000	75.8516	1.76553	***	95.3849	2.43948
Actinomycin D	0	100	4.65815		100	3.7015
	5e-05	103.255	3.61648	N.S.	99.719	3.46015
	0.0001	108.388	12.5167	N.S.	101.785	5.27824
Azidothymidine	0	100	4.65815		100	3.7015
	5	20.6282	1.27162	***	95.1576	3.84444
	10	12.89	1.39198	***	91.7252	5.92817
Benzo(a)pyrene	0	100	5.9476		100	7.72212
	1	110.55	2.30138	N.S.	88.2875	7.6897
	3	110.384	7.78533	N.S.	85.2642	6.59655
Bezafibrate	0	100	2.48136		100	8.77173
	10	109.525	10.4679	N.S.	102.99	3.98221
	100	118.415	5.6803	**	98.98	4.09193
Busulfan	0	100	5.9476		100	7.72212
	5	104.644	6.0859	N.S.	96.5304	5.67223
	10	113.011	12.1413	N.S.	89.2188	5.39425
Camptothecin	0	100	2.88217		100	4.91643
	0.001	99.2249	3.61589	N.S.	94.2399	7.13885
	0.005	93.0242	3.32403	*	85.3797	3.058
Citrinin	0	100	4.54907		100	4.07635
	5	112.903	1.19029	**	101.659	6.69818
	10	108.606	5.38221	*	101.668	5.09814
Clofibrate	0	100	2.48136		100	8.77173
	10	100.868	9.15854	N.S.	103.92	5.07066
	100	108.89	7.77469	N.S.	101.1	9.72134
Colchicine	0	100	6.98825		100	3.57614
	5e-05	111.098	4.79327	*	98.628	5.51857
	0.0001	114.518	5.46529	**	97.5123	7.521
Cyclosporin A	0	100	6.98825		100	3.57614
	0.05	110.757	10.5847	N.S.	95.9011	5.54849
	0.1	120.11	9.8355	*	94.8724	5.5757
	1	64.5942	14.42	***	87.23	5.29199
Cytochalasin D	0	100	8.04283		100	4.60027
	0.001	98.9457	3.71581	N.S.	98.4799	5.31376
	0.005	100.422	5.07075	N.S.	91.2801	8.4419
Cytosine arabinoside	0	100	5.9476		100	7.72212
	0.01	103.991	7.25339	N.S.	96.7205	5.94252
Diethyl malate	0	100	4.54907		100	4.07635
	10	100.129	3.8874	N.S.	101.999	4.53601
	50	95.0221	4.37703	N.S.	101.153	5.14787
Diflunisal	0	100	2.88217		100	4.91643
	5	115.72	7.22055	**	94.4873	5.92424
	10	113.887	3.7727	**	94.9012	2.96429
Etomoxir	0	100	4.54907		100	4.07635
	10	114.364	7.53005	N.S.	95.8429	2.96061
	50	140.564	13.0604	***	95.048	3.03916
Etoposide	0	100	2.88217		100	4.91643
	0.05	103.148	3.37318	N.S.	91.7765	3.13561
	0.1	98.3567	2.46316	N.S.	86.0527	3.08108
Exo 1	0	100	5.9476		100	7.72212
	1	108.278	6.43248	N.S.	100.562	7.62502
	5	111.947	3.36136	*	92.3278	6.59058
	10	101.306	2.02714	N.S.	87.3389	6.45131
Fenofibrate	0	100	2.48136		100	8.77173
	1	102.948	9.3721	N.S.	100.443	4.03538
	5	95.5072	5.62813	N.S.	98.7125	9.45394
	10	99.1164	10.0724	N.S.	95.4218	5.00532
Flufenamic acid	0	100	2.48136		100	8.77173
	10	100.908	3.0744	N.S.	98.6014	3.25842
	20	100.802	6.02795	N.S.	98.3825	8.38801
Iodoacetamide	0	100	4.54907		100	4.07635
	0.1	96.2916	6.24696	N.S.	101.232	3.83338
	0.5	95.987	5.64443	N.S.	100.741	5.5235
Merbarone	0	100	2.88217		100	4.91643
	5	95.8589	3.56302	N.S.	91.5131	4.4462
	10	95.9744	6.57185	N.S.	91.5471	3.80341
Metyrapone	0	100	5.90894		100	3.23714
	1	98.6362	4.73684	N.S.	101.09	3.79781
	10	102.347	4.7295	N.S.	103.658	2.64705
	100	97.4805	4.65701	N.S.	101.474	3.0586
Salicylamide	0	100	2.88217		100	4.91643
	50	113.966	6.89368	**	94.4013	2.04356
	100	123.142	5.503	***	94.5009	5.97979
Sulindac	0	100	2.88217		100	4.91643
	5	102.875	1.71095	N.S.	92.6849	2.97212
	10	101.404	3.53454	N.S.	98.5734	2.16962
Vinblastine	0	100	5.9476		100	7.72212
	5e-06	109.317	5.95546	N.S.	97.3741	7.14875
	1e-05	106.942	9.01626	N.S.	96.0202	4.37314
WY-14643	0	100	3.7673		100	7.30454
	10	116.43	11.0674	**	101.797	4.89407
	50	128.476	9.22598	***	102.267	3.96779
N.S., no significant change; *, p < 0.05; **, p < 0.01; ***, p < 0.001
